# Supplementary material for: Lung Ultrasound Findings in Healthy Children and in Those Who Had Recent, Not Severe COVID-19 Infection
Source: J Clin Med. 2022 Oct 11;11(20):5999. doi: 10.3390/jcm11205999 (PMC9605002; doi:10.3390/jcm11205999)
Supplement: Supplementary file 1 [file jcm-11-05999-s001.zip]

Archive with 4 entries (4 files):
- Supplemental video 1.mov
- __MACOSX/._Supplemental video 1.mov
- Supplemental Video 2.avi
- __MACOSX/._Supplemental Video 2.avi
